# Supplementary material for: HIF-1 stabilization in T cells hampers the control of Mycobacterium tuberculosis infection
Source: Nat Commun. 2022 Sep 5;13:5093. doi: 10.1038/s41467-022-32639-9 (PMC9445005; doi:10.1038/s41467-022-32639-9)
Supplement: Supplementary file 4 — Source Data [file 41467_2022_32639_MOESM4_ESM.xlsx]

## Sheet: Figure 1a-b
Figure 1a										Figure 1b
	4 WPI			6 WPI			8 WPI					4 WPI			6 WPI			8 WPI
	WT	Vhl cKO		WT	Vhl cKO		WT	Vhl cKO				WT	Vhl cKO		WT	Vhl cKO		WT	Vhl cKO
CFU/ lung	294000	3360000		1560000	1200000		6360000	54000000			CFU/ spleen	60000	882000		1500000	42000		30000	2580000
	666000	31800000		420000	1800000		900000	276000000				534000	15960000		40000	120000		97800	960000
	606000	7260000		1020000	46200000		6600000	618000000				9000	6900000		50000	3000000		222000	4440000
	936000	48000000		3900000	21000000		1440000	504000000				516000	20040000		240000	600000		96000	4440000
	522000	11640000		3180000	57600000		480000	1800000				25200	2820000		60000	1380000		138000	150000
	2520000	6180000		2760000	7200000		6360000	18000000				72600	606000		120000	1440000		270000	120000
	2100000	20400000		2160000	49800000		1320000	4080000				252000	5520000		70000	8400000		18000	720000
	2220000	3360000		2460000	43800000		180000	126000000				312000	1512000		60000	3900000		12000	10500000
	2400000	7200000			36600000		3660000	84000000				30600	1278000			2400000		252000	3660000
							1800000	1176000000										156000	60000
							240000											120000
	WT	Vhl cKO		WT	Vhl cKO		WT	Vhl cKO				WT	Vhl cKO		WT	Vhl cKO		WT	Vhl cKO
log CFU/ lung	5.46835	6.52634		6.19312	6.07918		6.80346	7.73239			log CFU/ spleen	4.77815	5.94547		6.17609	4.62325		4.47712	6.41162
	5.82347	7.50243		5.62325	6.25527		5.95424	8.44091				5.72754	7.20303		4.60206	5.07918		4.99034	5.98227
	5.78247	6.86094		6.0086	7.66464		6.81954	8.79099				3.95424	6.83885		4.69897	6.47712		5.34635	6.64738
	5.97128	7.68124		6.59106	7.32222		6.15836	8.70243				5.71265	7.3019		5.38021	5.77815		4.98227	6.64738
	5.71767	7.06595		6.50243	7.76042		5.68124	6.25527				4.4014	6.45025		4.77815	6.13988		5.13988	5.17609
	6.4014	6.79099		6.44091	6.85733		6.80346	7.25527				4.86094	5.78247		5.07918	6.15836		5.43136	5.07918
	6.32222	7.30963		6.33445	7.69723		6.12057	6.61066				5.4014	6.74194		4.8451	6.92428		4.25527	5.85733
	6.34635	6.52634		6.39094	7.64147		5.25527	8.10037				5.49415	6.17955		4.77815	6.59106		4.07918	7.02119
	6.38021	6.85733			7.56348		6.56348	7.92428				4.48572	6.10653			6.38021		5.4014	6.56348
							6.25527	9.07041										5.19312	4.77815
							5.38021											5.07918
	WT	Vhl cKO		WT	Vhl cKO		WT	Vhl cKO				WT	Vhl cKO		WT	Vhl cKO		WT	Vhl cKO
Mean log CFU/ lung	6.024	7.013		6.261	7.205		6.163	7.888			Mean log CFU/spleen	4.98	6.506		5.042	6.017		4.943	6.016
Std Deviation	0.3475	0.4104		0.3155	0.6505		0.5599	0.9399			Std Deviation	0.6348	0.5469		0.5198	0.7425		0.466	0.775
SEM	0.1158	0.1368		0.1116	0.2168		0.1688	0.2972			SEM	0.2116	0.1823		0.1838	0.2475		0.1405	0.2451
p value	<0.0001			0.0023			0.0002				p value		<0.0001		0.0068			0.0018

## Sheet: Figure 1c
		Weeks p.i	WT 1	WT2	WT3	WT4	WT5	WT 6	WT 7	WT 8	WT 9	WT 10	Mean % weight change	SEM	Vhl cKO 1	Vhl cKO 2	Vhl cKO 3	Vhl cKO 4	Vhl cKO 5	Vhl cKO 6	Vhl cKO 7	Vhl cKO 8	Vhl cKO 9	Vhl cKO 10	Mean % weight change	SEM		ANOVA table	SS (Type III)	DF	MS	F (DFn, DFd)	P value
	% Weight change	1	0	0	0	0	0	0	0	0	0	0	0	0	0	0	0	0	0	0	0	0	0	0	0	0		Row Factor	4290	10	429	F (10, 193) = 6.988	<0.0001
		2	3.8835	1.938	1.1673	1.1407	1.2766	7.5472	-1.73913	2.1277	3.3088	6.6351	2.72858	0.870276	1.3158	2.6549	-0.82988	2.3166	1.9084	1.1278	4.2308	-8.18966	-15.9696	1.6835	-0.975132	1.98066		Column Factor	1885	1	1885	F (1, 193) = 30.70	<0.0001
		3	7.2816	5.814	1.9455	1.9011	0.4255	15.566	0	-0.42553	5.8824	7.5829	4.59735	1.55504	1.7544	-2.21239	3.7344	1.9305	2.2901	3.0075	3.8462	-5.17241	6.4639	6.0606	2.17028	1.11999		Residual	11849	193	61.4
		4	10.6796	9.6899	3.8911	2.6616	4.6809	19.3396	5.2174	3.4043	9.9265	11.3744	8.08653	1.62927	4.8246	6.6372	1.6598	5.7915	9.542	2.2556	5.3846	0	7.9848	9.4276	5.35077	1.02787
		5	12.6214	16.2791	8.5603	6.4639	7.234	21.6981	6.9565	10.6383	9.5588	14.218	11.4228	1.53762	9.6491	8.8496	4.9793	7.3359	11.4504	7.5188	6.9231	3.0172	7.2243	8.7542	7.57019	0.74874
		6	13.1068	19.3798	20.6226	17.4905	9.3617	16.0377	-11.3043	10.6383	12.5	17.5355	12.5369	2.89904	9.6491	16.3717	8.2988	-2.3166	10.687	14.2857	6.9231	-1.72414	8.365	11.4478	8.19875	1.92469
		7	9.7087	23.2558	17.5097	17.8707	12.3404	24.0566	-1.73913	12.766	12.5	19.4313	14.77	2.38126	3.9474	8.8496	3.7344	4.2471	12.9771	14.2857	10.7692	3.4483	9.1255	13.8047	8.5189	1.39189
		8	12.6214	27.5194	16.7315	17.4905	16.5957	22.6415	6.5217	13.1915	12.8676	17.5355	16.3716	1.82528	9.2105	8.8496	6.2241	2.7027	12.2137	10.9023	6.5385	5.1724	8.7452	15.4882	8.60472	1.16754
		9	12.1359	32.5581	20.6226	20.5323	12.766	28.7736	15.6522	18.2979	13.9706	20.8531	19.6162	2.12639	-6.14035	11.5044	12.4481	-19.6911	1.145	-4.51128	-11.1539	56.0345			4.95442	8.24005
		10	0.9709	30.6202	19.0661	16.3498	13.1915	28.7736	12.1739	19.1489	14.3382	22.2749	17.6908	2.70453	-3.50877	12.8319	13.278	-2.7027	0.2595						4.03159	3.7375
		11	-19.4175	30.2326	21.0117	14.4487	16.5957	26.8868	13.0435	21.7021		22.2749	16.3087	4.83497	-14.0351	6.6372	1.6598								-1.9127	6.22918

## Sheet: Figure 1d
Figure 1 d

## Sheet: Figure 1e
Figure 1 e
	Column1	Column2	Column3
	Days after infection	WT	Vhl cKO
	56	0
	61	0
	63	0
	70	0
	70	0
	70	0
	70	0
	70	0
	70	0
	70	0
	56		1
	56		1
	61		1
	61		1
	63		1
	65		1
	70		1
	70		0
	70		0
	70		0
Chi square	8.928
df	1
P value	0.0028
	Each row represents one subject. The X values are time. The Y values are entered into two columns that define the treatment groups. The Y value is "1" when the subject died at the specified time, and "0" when the subject's data was censored at that time.

## Sheet: Figure 1f
		8 WPI			8 WPI
		WT	Hif1a cKO		WT	Hif1a cKO
	CFU/ lung	2220000	1200000	CFU/ spleen	72000	66000
		5160000	1260000		96000	126000
		3000000	3000000		78000	54000
		3900000	6060000		72000	228000
		960000	3360000		324000	60000
		2940000	3480000		168000	126000
		1920000	7680000		186000	300000
		1800000	2280000		66000	90000
		2040000	2700000		48000	102000
		5220000			102000
		4020000			198000
		WT	Hif1a cKO		WT	Hif1a cKO
	log CFU/ lung	6.34635	6.07918	log CFU/ spleen	4.85733	4.81954
		6.71265	6.10037		4.98227	5.10037
		6.47712	6.47712		4.89209	4.73239
		6.59106	6.78247		4.85733	5.35793
		5.98227	6.52634		5.51055	4.77815
		6.46835	6.54158		5.22531	5.10037
		6.2833	6.88536		5.26951	5.47712
		6.25527	6.35793		4.81954	4.95424
		6.30963	6.43136		4.68124	5.0086
		6.71767			5.0086
		6.60423			5.29667
		WT	Hif1a cKO		WT	Hif1a KO
	Mean log CFU/ lung	6.432	6.465	Mean log CFU/ lung	5.036	5.037
	Std Deviation	0.2228	0.2696	Std Deviation	0.2539	0.2548
	SEM	0.06719	0.08988	SEM	0.07654	0.08494
	p value	NS		p value	NS

## Sheet: Figure S1b-d
Figure S1b		% CD3 T cells
	Weeks p.i.	WT1	WT2	WT3	WT4	WT5	WT6	WT7	Mean	SEM	Vhl cKO 1	Vhl cKO 2	Vhl cKO 3	Vhl cKO 4	Vhl cKO 5	Vhl cKO 6	Mean	SEM	p value
	0	34.3	24.3	44.3	39.1				35.5	4.25519	23.1	32.5	26.3	24.6			26.625	2.06453	0.1422
	6	50.6	49.9	48.7	51	46.6			49.36	0.792843	41.6	41.4	47.3	43.1	44.6	53.4	45.2333	1.86023	0.6178
	8	46	38.4	36.8	35.8	38	46.8	43.3	40.7286	1.71724	53.9	44.5	67.2	64.5	47.9	47.1	54.1833	3.91309	0.0015
Figure S1c		# CD3 T cells
	Weeks p.i.	WT1	WT2	WT3	WT4	WT5	WT6	WT7	Mean	SEM	Vhl cKO 1	Vhl cKO 2	Vhl cKO 3	Vhl cKO 4	Vhl cKO 5	Vhl cKO 6	Mean	SEM	p value
	0	175616	303118	188777	55170.1				180670	50691.1	115939	45600	104467	221433			121860	36592.3	0.9987
	6	1217745	1461286	2471021	755407	1269491			1434990	283767	1063949	877106	703291	1022711	871600	860165	899804	52772.8	0.3819
	8	1056030	218770	1121940	802160	497820	65310	228610	498830	156922	3568080	1779450	2909540	1097730	723490	1152410	1.87178e+06	461812	0.0006
Figure S1d		% CD3 T cells
	Weeks p.i.	WT1	WT2	WT3	WT4	WT5	Mean	SEM	Hif1a cKO 1	Hif1a cKO 2	Hif1a cKO 3	Hif1a cKO 4	Hif1a cKO 5	Mean	SEM	p value
	0	24.3	27.5	35.6	38.6		31.5	3.35485	35.7	42.2	32.3	29.5		34.925	2.73629	0.5844
	8	70	68.4	75.7	64.6	67.1	69.16	1.85866	72	71.3	67.7	66.9	61.9	67.96	1.8082	0.918

## Sheet: Figure 1 h,i
Figure 1 h	Figure 1h		% CD4 T cells in the lung
		Weeks p.i.	WT 1	WT2	WT3	WT4	WT5	WT 6	WT 7			Mean % CD4 T cells	SEM	Vhl cKO 1	Vhl cKO 2	Vhl cKO 3	Vhl cKO 4	Vhl cKO 5	Vhl cKO 6	Vhl cKO 7	Vhl cKO 8	Mean % CD4 T cells	SEM	p value
		0	53.6	54.4	57.8	57.3						55.775	1.04273	60.3	58	51.6	61.5					57.85	2.20624	0.440139
		4	43.9	49.9	45.3	45.7	58.1					48.58	2.58194	34.2	6.4	44.6	10.8	38.3				26.86	7.66809	0.04454
		6	47.4	60.8	54.6	54.2	53.8					54.16	2.12264	40.6	35	34	42.1	36.3	42.3			38.3833	1.51733	0.000385
		8	58.7	61.4	61.5	62	60.9	60.3	63.3			61.1571	0.54154	11.4	15.9	7.44	14.2	20.2	16.4	4.59	9.25	12.4225	1.83637	<0,000001
Figure 1i	Figure 1i		% CD8 T cells in the lung
		Weeks p.i.	WT 1	WT2	WT3	WT4	WT5	WT 6	WT 7	WT 8		Mean % CD8 T cells	SEM	Vhl cKO 1	Vhl cKO 2	Vhl cKO 3	Vhl cKO 4	Vhl cKO 5	Vhl cKO 6	Vhl cKO 7	Vhl cKO 8	Mean % CD8 T cells	SEM	p value
		0	34.2	33.8	37.8	36.9						35.675	0.987737	34.7	30.5	33.3	28.7					31.8	1.35277	0.086147
		4	42.3	41.5	44.1	42.8	34.9					41.12	1.61133	53.2	72	46.5	70.5	47.1				57.86	5.59577	0.076342
		6	44.1	31.1	36.2	38.4	39.2					37.8	2.11495	42	40.7	39.7	33.2	40	40.4			39.3333	1.26903	0.560247
		8	44.6	32.4	32.8	40.8	36.6	41.5	38.5	31.2		37.3	1.72472	6.16	12.1	13	16.7	34.5	28	4.59	9.25	18.41	4.37008	0.023319

## Sheet: Figure S1e-g
Figure S1e		% DN T cells
	Weeks p.i.	WT1	WT2	WT3	WT4	WT5	WT6	WT7	Mean	SEM	Vhl cKO 1	Vhl cKO 2	Vhl cKO 3	Vhl cKO 4	Vhl cKO 5	Vhl cKO 6	Mean	SEM	p value
	0	4.6	4.9	3.77	5.09				4.59	0.291347	8.45	11.2	14.6	9.32			10.8925	1.36256	0.5255
	6	7.96	7.15	8.42	6.69	6.31			7.306	0.391441	11.97	8.16	25.5	23.9	22.9	16.5	18.155	2.88884	0.0529
	8	8.01	6.06	6.36	5.81	5.89	6.4	4.85	6.19714	0.359628	70	41.4	75.4	55.9	41.2	51.4	55.8833	5.84707	<0.0001
Figure S1f		# DN T cells
	Weeks p.i.	WT1	WT2	WT3	WT4	WT5	WT6	WT7	Mean	SEM	Vhl cKO 1	Vhl cKO 2	Vhl cKO 3	Vhl cKO 4	Vhl cKO 5	Vhl cKO 6	Mean	SEM	p value
	0	8078.34	14852.8	7116.9	2808.16				8214.05	2491.97	9796.84	5107.2	15252.1	20637.5			12698.4	3361.51	>0.9999
	6	96932.5	104482	208060	50536.7	80104.9			108023	26671.2	127355	71571.8	179339	244428	199596	141927	160703	24683.9	0.9944
	8	84588	13257.5	71355.4	46605.5	29321.6	4179.84	11087.6	37199.3	11860.5	2497656	736692	2.19379e+06	613631	498078	592339	1.1887e+06	369288	0.0021
Figure S1g		% γδ T cells
	Weeks p.i.	WT1	WT2	WT3	WT4	WT5	WT6	WT7	Mean	SEM	Vhl cKO 1	Vhl cKO 2	Vhl cKO 3	Vhl cKO 4	Vhl cKO 5	Vhl cKO 6	Mean	SEM	p value
	0	45.4	58.4	40.5	42.1				46.6	4.06346	53.2	57.4	61.6	65.2			59.4	2.59663	0.044869
	8	42.1	55.7	54.9	52.8	59	55.6	53.6	53.4	2.02266	99	76.2	99.1	99.1	98.1	98.5	95	3.76351	1.3e-05

## Sheet: Figure  1 j,k
Figure 1j
			% CD4 T cells
		Weeks p.i.	WT1	WT2	WT3	WT4	WT5	Mean % CD4 T cells	SEM	Hif1a cKO 1	Hif1a cKO 2	Hif1a cKO 3	Hif1a cKO 4	Hif1a cKO 5	Mean % CD4 T cells	SEM	P value
		0	40.8	41.2	54.3	37.5		43.45	3.71046	51.6	55.9	48.8	47.3		50.9	1.88989	0.123802
		8	58.1	56.3	55.7	61	60.3	58.28	1.0509	66.5	59.2	63.4	60.1	60.6	61.96	1.33439	0.062149
Figure 1k			% CD8 T cells
		Weeks p.i.	WT1	WT2	WT3	WT4	WT5	Mean % CD8 T cells	SEM	Hif1a cKO 1	Hif1a cKO 2	Hif1a cKO 3	Hif1a cKO 4	Hif1a cKO 5	Mean % CD8 T cells	SEM	P value
		0	48.2	49.6	38.6	55.8		48.05	3.55657	45.2	39.2	45	44.2		43.4	1.41657	0.270132
		8	29.4	35.5	35.5	32.9	34	33.46	1.12721	28.4	32.2	31.8	34.8	35	32.44	1.20233	0.553194

## Sheet: Figure S1i
Figure S1i		% DN T cells
	Weeks p.i.	WT1	WT2	WT3	WT4	WT5	Mean	SEM	Hif1a cKO 1	Hif1a cKO 2	Hif1a cKO 3	Hif1a cKO 4	Hif1a cKO 5	Mean	SEM	p value
	0	10.4	7.75	6.9	5.83		7.72	0.975867	2.6	4.66	6	7.62		5.22	1.06248	0.0685
	8	7	5.43	5.65	5.89	4.64	5.722	0.382275	4.04	6.51	5.52	4.28	4.59	4.988	0.455954	0.7039

[truncated: 28 more sheets: Figure 1 l,m, Figure S1j, k, Figure 1 n, o, Figure 2b, c, e, f , Figure 2 g, h, Figure 2j, k-n, Figure 3a, b, d-f, Figure S2a-d, Figure 3h-o, q-r, Figure S2f-i, Figure 3 s, t, Figure S2k-m, o, Figure 4f-j, Figure S3b-d, Figure 5, Figure S4a-d, f, Figure 6a-n, Figure S5, Figure 6o-q, Figure 7a, b …]
